# Supplementary material for: Effects of Age and Biological Age-Determining Factors on Telomere Length in Type 2 Diabetes Mellitus Patients
Source: Medicina (Kaunas). 2024 Apr 24;60(5):698. doi: 10.3390/medicina60050698 (PMC11122877; doi:10.3390/medicina60050698)
Supplement: Supplementary file 1 [file medicina-60-00698-s001.zip]

Archive with 1 entries (1 files):
- medicina-2969616-supplementary.pdf
